# Supplementary material for: DNA Methylation in Pituitary Adenomas: A Scoping Review
Source: Int J Mol Sci. 2025 Jan 10;26(2):531. doi: 10.3390/ijms26020531 (PMC11765255; doi:10.3390/ijms26020531)
Supplement: Supplementary file 1 [file ijms-26-00531-s001.zip]

Archive with 4 entries (4 files):
- Table S1. Digestion analysis table.pdf
- Table S2. Chipbased methylation table.pdf
- Table S3. Additional papers.pdf
- Table S4. Search string Embase S4.pdf
